# Supplementary material for: Viscoelastic Properties of Zona Pellucida of Oocytes Characterized by Transient Electrical Impedance Spectroscopy
Source: Biosensors (Basel). 2023 Mar 30;13(4):442. doi: 10.3390/bios13040442 (PMC10136587; doi:10.3390/bios13040442)
Supplement: Supplementary file 1 [file biosensors-13-00442-s001.zip]

Archive with 1 entries (1 files):
- biosensors-2209639-supplementary.pdf
